# Supplementary material for: Assessment of the Permeability of 3,4-Methylenedioxypyrovalerone (MDPV) across the Caco-2 Monolayer for Estimation of Intestinal Absorption and Enantioselectivity
Source: Int J Mol Sci. 2023 Jan 31;24(3):2680. doi: 10.3390/ijms24032680 (PMC9917214; doi:10.3390/ijms24032680)
Supplement: Supplementary file 1 [file ijms-24-02680-s001.zip]

Archive with 1 entries (1 files):
- ijms-2139943-supplementary.pdf
